# Supplementary material for: Thoracic Aortic Calcification and Pre-Clinical Hypertension by New 2017 ACC/AHA Hypertension Guidelines
Source: Diagnostics (Basel). 2021 Jun 3;11(6):1027. doi: 10.3390/diagnostics11061027 (PMC8226485; doi:10.3390/diagnostics11061027)
Supplement: Supplementary file 1 [file diagnostics-11-01027-s001.zip]

Archive with 1 entries (1 files):
- diagnostics-1178516-supplementary.pdf
